# Supplementary material for: Exploring the Therapeutic Potential of Elastase Inhibition in Age-Related Macular Degeneration in Mouse and Human
Source: Cells. 2023 May 3;12(9):1308. doi: 10.3390/cells12091308 (PMC10177483; doi:10.3390/cells12091308)
Supplement: Supplementary file 1 [file cells-12-01308-s001.zip]

Archive with 1 entries (1 files):
- cells-2333989-supplementary.pdf
